# Supplementary material for: New Benzimidazothiazolone Derivatives as Tyrosinase Inhibitors with Potential Anti-Melanogenesis and Reactive Oxygen Species Scavenging Activities
Source: Antioxidants (Basel). 2021 Jul 5;10(7):1078. doi: 10.3390/antiox10071078 (PMC8301170; doi:10.3390/antiox10071078)
Supplement: Supplementary file 1 [file antioxidants-10-01078-s001.zip]

Archive with 1 entries (1 files):
- antioxidants-1265677-supplementary.pdf
